# Supplementary material for: Histone H3 cysteine 110 enhances iron metabolism and modulates replicative life span in Saccharomyces cerevisiae
Source: Sci Adv. 2025 Apr 11;11(15):eadv4082. doi: 10.1126/sciadv.adv4082 (PMC11988410; doi:10.1126/sciadv.adv4082)
Supplement: Supplementary file 2 — Data S1 [file sciadv.adv4082_data_s1.zip]

Archive with 1 entries (1 files):
- adv4082_data_s1.xlsx
