# Supplementary material for: Histone H3 cysteine 110 enhances iron metabolism and modulates replicative life span in Saccharomyces cerevisiae
Source: Sci Adv. 2025 Apr 11;11(15):eadv4082. doi: 10.1126/sciadv.adv4082 (PMC11988410; doi:10.1126/sciadv.adv4082)
Supplement: Supplementary file 2 — Data S1 [file sciadv.adv4082_data_s1.zip › adv4082_data_s1.xlsx]

## Sheet: Note
Cheng et al. Sci Adv. 2025
Table S2. Supplement Metabolomics Data
The "Normalized to TFMS" tab contains the raw values normalized to the level of internal control trifluoromethanesulfonate (TFMS), which was included in metabolite extraction buffer. There are four replicates for each strain.
The "log2fold" tab incldues the average-normalized log2 values. Raw values were normalized to the average of control group (WT) and represented as log2. ND (Not Determined): metabolite not detected in the sample or values not determined as a result of metabolite not detected in WT samples.

## Sheet: Normalized to TFMS
Compound	WT-1	WT-2	WT-3	WT-4	H3A110C-1	H3A110C-2	H3A110C-3	H3A110C-4	gsh1Δ-1	gsh1Δ-2	gsh1Δ-3	gsh1Δ-4	H3A110Cgsh1Δ-1	H3A110Cgsh1Δ-2	H3A110Cgsh1Δ-3	H3A110Cgsh1Δ-4
glycine	0.307145	0.323718	0.408024	0.364946	0.445966	0.500523	0.472784	0.506652	0.111337	0.130618	0.124533	0.144912	0.143789	0.242329	0.193852	0.184786
alanine	15.9897	18.542	21.6924	18.9055	19.445	22.7462	20.4602	22.4599	9.69479	11.9202	11.8592	12.6315	11.44	20.4338	15.4099	14.9127
L-2-aminobutyric acid	3.63739	4.60471	4.96963	4.01447	3.37293	4.18608	3.40571	3.65774	2.53256	2.90128	3.15703	3.24367	3.13869	6.99994	2.88276	5.17497
serine	3.04885	2.72799	3.06284	2.72616	3.52077	3.03775	2.63598	2.98098	1.1285	1.06993	1.02741	1.10558	1.83232	1.69823	1.74473	0.931458
proline	90.617	94.3361	104.304	92.2206	98.0184	96.9112	81.9193	90.7428	53.8455	58.4426	68.3454	65.4783	60.1649	129.505	64.7747	96.548
betaine	0.21925	0.448368	0.504948	0.367243	0.16098	0.452334	0.378387	0.373135	0.167872	0.0927423	0.178207	0.110429	0.132461	0.209241	0.107778	0.0961058
valine	22.2179	28.7523	32.6417	27.9339	20.1022	26.7708	24.9111	26.2968	14.2145	16.3501	17.8186	18.7269	16.0389	40.1903	20.7567	32.5761
threonine	68.5918	61.8713	69.9822	60.5448	83.002	70.6135	56.4658	62.2377	21.3721	19.3245	18.7707	19.8942	28.0231	39.936	26.362	20.6643
nicotinamide	0.908541	0.03691	0.0207856	0.0329499	0.992374	0.0193309	0.0123523	0.025559	0.0285492	0.00269941	0.00398202	0.0072485	0.0267492	0	0.0096883	0.0131116
imidazoleacetate	0.0174015	0.0241575	0.0343924	0.0347776	0.00442178	0	0.00828075	0.02008	0.0762742	0.0585895	0.0601039	0.0901757	0.0363494	0.0151342	0.0496157	0.0254668
leucine / isoleucine	63.7482	74.9892	85.0971	77.8814	77.1238	82.8649	73.5831	82.3915	43.1272	46.557	54.6643	53.835	68.9583	118.139	69.7124	98.3129
asparagine	7.02284	7.21996	8.53746	9.01296	8.94334	6.73185	5.83886	9.47286	3.09542	3.35089	3.89997	3.75189	4.60344	8.18958	4.66778	5.85649
ornithine	2.62425	3.11934	3.71279	3.56541	5.06873	5.80277	4.68955	4.60297	3.68771	4.19066	4.23509	4.06025	5.14228	6.66521	5.1368	5.02674
adenine	1.55621	2.04226	2.34886	3.59365	1.06179	1.73832	1.36779	1.45021	0.726029	1.99215	2.59045	1.57117	1.43418	1.17748	0.78391	0.577403
gamma-butyrobetaine	0.0624976	0.154524	0.172136	0.164118	0.0610383	0.251691	0.136844	0.205321	0.11649	0.127766	0.150985	0.145559	0.141731	0.23691	0.115688	0.111141
lysine	83.4156	97.2855	116.407	97.7956	106.571	116.064	102.378	104.447	50.9992	55.064	51.4499	58.7475	64.9923	65.7387	68.5393	67.9623
methionine	57.1182	57.5032	64.5219	56.8445	66.198	62.7077	50.4215	56.8991	26.9068	24.6676	18.5297	25.4992	26.728	17.9358	31.2334	20.7495
guanine	2.70318	2.66595	3.03266	2.66942	3.08349	2.94178	2.36151	2.66225	1.28586	1.18187	0.87247	1.20828	1.2366	0.833776	1.49264	0.9634
imidazolepyruvate	0.159955	0.232048	0.238328	0.157456	0.10974	0.178636	0.145554	0.195657	0.416698	0.423894	0.388296	0.558473	0.34195	0.139647	0.460576	0.203502
carnitine	0.112307	0.271089	0.309859	0.288102	0.0949201	0.395387	0.238853	0.318841	0.108738	0.139962	0.197497	0.159392	0.122125	0.297065	0.120094	0.12701
methioninesulfoxide	1.73234	1.80354	2.05684	2.415	2.21825	1.8239	1.71291	1.81453	0.487551	0.834382	0.914397	0.964322	0.583524	0.644341	0.86203	0.611233
phenylalanine	61.2228	73.8552	87.4536	80.8871	69.2971	79.9191	72.1263	85.2014	35.6267	40.5356	43.278	44.456	52.1989	75.7235	55.4034	58.6046
arginine	93.1239	98.4084	114.053	97.3701	113.978	116.052	101.292	107.98	68.0989	72.1048	67.5361	77.1691	87.3801	86.7866	88.9326	92.7448
citrulline	0.330391	0.31496	0.413465	0.327433	0.362854	0.374645	0.373519	0.381939	0.241283	0.334517	0.333103	0.470642	0.157897	0.249815	0.1196	0.291063
phosphocholine	0.231103	0.407663	0.410226	0.489409	0.217858	0.443034	0.480671	0.540674	1.09556	1.88308	1.71415	2.17712	1.10173	2.05941	1.57405	2.5017
N-trimethyllysine	2.39165	2.28078	2.83237	2.23952	3.51605	3.42619	2.63755	2.65261	2.43778	2.13522	2.00765	2.09364	3.72421	3.5975	3.02747	3.29392
kynurenic acid	0.223471	0.220597	0.22635	0.272196	0.253482	0.23611	0.293463	0.294412	0.072954	0.108482	0.0965486	0.143107	0.0624898	0.0791769	0.176866	0.0868982
acetyl-carnitine	0.0401365	0.0727477	0.0773932	0.062065	0.126414	0.178136	0.106337	0.110625	0.0791401	0.0819554	0.0856017	0.0908259	0.125257	0.0903174	0.0833396	0.0578127
3-hydroxy-trimethyllysine	0	0	0	0	0.00966242	0.0195618	0.0119128	0.0101094	0.0166626	0.0138097	0.0143713	0.0121645	0.0843298	0.064315	0.0722781	0.0657785
kynurenine	1.3606	1.99531	2.51019	2.30113	2.16051	2.9381	2.66431	3.01966	0.426016	0.44851	0.355743	0.572901	0.488857	0.313918	1.21304	0.46311
cystathionine	4.68622	3.89936	4.59761	4.53393	3.50249	2.79477	2.8432	2.53	1.0554	1.18194	1.54818	1.19402	1.63891	5.34506	1.44606	2.96973
gamma-glutamylcysteine	0.88233	1.22461	1.27139	1.05242	0.562702	0.721324	0.652117	0.634854	0.00308944	0.00774419	0.0117671	0.00739883	0.00694145	0.0228809	0.00962272	0.0160079
glycerophosphocholine	32.1872	42.1835	45.2791	34.6714	25.917	37.7425	28.3981	32.2609	68.0937	70.4709	79.0935	75.913	83.9584	101.577	73.3083	104.323
adenosine	0.936213	1.78992	1.85065	1.41885	0.498028	1.58111	1.03658	0.976554	0.369275	1.11303	0.993972	0.815694	0.354882	0.77123	0.500108	0.365528
ophthalmate	0.447629	0.575752	0.725541	0.573252	0.569066	0.669135	0.575815	0.543418	0	0.000659537	0.000649694	0.00128857	0	0.00630667	0.00223438	0.0167643
5'-methylthioadenosine	0.869531	0.361681	0.48129	0.491653	1.49937	0.660816	0.554169	0.578826	1.00651	0.93338	0.928018	0.987779	2.49236	1.75988	2.13787	1.63767
riboflavin	0.0461823	0.0874281	0.116013	0.0968816	0.0718892	0.100202	0.0899134	0.0686407	0.00738915	0.0122629	0.0100127	0.00930938	0.0101296	0.0133906	0.0187173	0.0108821
S-adenosyl-methionine	0.705249	0.809769	1.05953	1.05019	1.38022	1.40385	1.16099	1.13758	2.64508	2.62449	2.58227	2.673	7.73716	5.55418	6.44272	5.14006
cysteine-glutathione disulfide	0.0275962	0.12132	0.118312	0.102024	0.0280337	0.0583182	0.0738337	0.0618896	0.0255042	0.052958	0.0517367	0.0502233	0.0698272	0.0832923	0.113891	0.118314
CDP-choline	0.0875678	0.23343	0.20977	0.111341	0.157083	0.224252	0.130341	0.153534	0.0174803	0.0371285	0.0621145	0.0629311	0.0410254	0.114795	0.0907048	0.078524
NAD+	2.84373	2.45777	3.36501	3.41828	3.49287	2.4453	2.18756	2.16171	1.19572	1.2237	1.4628	1.16938	2.43218	1.57834	1.77493	1.52932
NADP+	0.0227219	0.0148782	0.0188671	0.0262483	0.0236836	0.0181279	0.0111898	0.0131772	0.0188316	0.0188299	0.0198342	0.0176091	0.0429562	0.0242168	0.0188995	0.0169381
creatinine	0.00151595	0.0028568	0.00159549	0.00313723	0.00225179	0.00163429	0.00367143	0.00403855	0.00411771	0.00283473	0.00220062	0.00150813	0.00161617	0.005051	0.00332224	0.0185227
pyruvate	1.93638	1.23916	1.61349	1.36279	1.91015	1.16233	1.00779	1.12405	0.529183	0.256657	0.189347	0.189378	0.691295	0.22341	0.341573	0.162414
lactate	22.1332	23.3786	27.3977	24.4735	26.7279	27.6645	23.2714	27.1784	11.6688	13.9536	14.1248	15.6199	15.9451	21.1305	17.6657	20.085
phosphate	0.221728	0.184766	0.183705	0.26603	0.207898	0.190971	0.198092	0.21349	0.241944	0.321447	0.358212	0.422371	0.3743	0.805664	0.337619	0.993321
4-aminobutyrate	6.14476	6.6706	7.47547	6.57434	7.1213	7.09152	6.2174	6.86105	2.46521	2.86129	2.87649	3.06998	2.7945	4.69347	3.36438	4.0328
fumarate	21.8154	16.1304	21.6367	22.4449	17.1872	12.7501	15.6625	16.0922	5.49598	5.84217	7.51923	6.86092	8.72768	11.7584	9.73137	10.7732
succinate	81.4863	178.189	198.989	145.619	114.078	197.495	166.046	217.72	52.7846	78.9143	71.937	93.4184	80.1843	140.764	90.609	126.771
aspartate	14.5337	18.7713	22.9604	19.2425	18.5512	21.3078	21.3934	17.4745	2.03997	2.48682	2.60133	2.68453	2.52892	3.45446	4.32698	2.50346
malate	180.911	143.145	192.469	193.23	148.603	123.147	138.009	140.873	57.8426	66.1528	80.6949	74.4046	85.5019	125.004	94.5672	107.559
phosphorylethanolamine	0.0198895	0.00808898	0.0157736	0.00714246	0.0116707	0.0136366	0.0127998	0.00702637	0.00792155	0.00445871	0.0026295	0.00661772	0.00401523	0	0.00397612	0
alpha-ketoglutarate	12.3846	13.6728	16.9444	15.0124	13.9858	13.1819	12.6972	16.2848	9.93719	12.4297	11.9461	14.1259	13.1936	19.3338	17.0835	19.1086
glutamine	90.4438	95.91	110.989	100.431	112.267	113.943	97.8183	110.882	44.0499	48.7268	49.1425	56.4654	69.5131	92.0662	69.2176	89.6791
glutamate	400.91	416.629	477.266	410.832	459.071	450.547	389.431	420.654	158.494	176.48	179.406	194.097	177.218	291.562	210.097	250.197
hydroxyglutarate	4.49566	3.414	3.95231	4.09429	5.94163	4.73028	4.04174	3.90598	8.50716	9.32266	10.9581	10.2509	12.3396	14.0901	12.7351	13.8048
xylulose	1.62009	1.56547	1.9329	1.7376	2.10998	1.72793	1.46843	1.63905	0.46274	0.407906	0.293784	0.453233	0.44372	0.274583	0.638211	0.334141
histidine	44.0767	49.0092	60.9491	55.1744	47.3321	54.0676	51.0644	54.3401	37.8123	42.4593	39.6104	48.3555	50.6045	46.6079	59.9541	45.0957
orotate	9.40831	8.36324	9.97354	8.44978	5.32988	6.77828	5.91857	6.5207	1.84058	4.14527	2.27825	4.30198	1.97823	0.613782	2.31263	0.635302
dihydroorotate	0.278096	0.108887	0.154382	0.136841	0.159013	0.0699875	0.127685	0.101434	0.0893171	0.121908	0.0640147	0.113944	0.0472626	0.0240779	0.0336941	0.0195949
xylonic acid	0.351186	0.234193	0.253026	0.211865	0.340128	0.243537	0.199252	0.222863	0.703955	0.858165	1.03119	0.990629	0.770542	3.03959	0.696647	1.904
phosphoenolpyruvate	0.712741	0.315898	0.30338	0.259878	1.27604	0.415146	0.328951	0.296444	0.490655	0.281138	0.141535	0.194962	0.572306	0.172846	0.225155	0.143495
glycerol-3-phosphate	11.5545	12.2174	12.3873	9.27259	15.4545	11.8476	9.06542	5.89752	1.65927	0.975089	0.921446	0.779137	3.40765	0.850777	1.2108	0.956652
cis-aconitate	8.25517	11.7112	13.1602	9.26014	7.14336	11.5557	9.95149	11.3183	15.0836	16.1757	16.9409	18.3775	16.2419	22.3384	22.3916	25.3197
ascorbate	0.124496	0.176774	0.184533	0.197386	0.0990573	0.145748	0.105247	0.0979266	0.441226	0.684046	1.12839	0.799727	1.247	2.43423	1.33078	2.03829
carbamoyl-aspartate	0.115041	0.047587	0.069256	0.0536159	0.070335	0.0269934	0.0566165	0.0463782	0.0209191	0.0211618	0.00837411	0.0206483	0.00751968	0.00124543	0.00672057	0.00271393
glucose	0.00401342	0.012349	0.0154708	0.0170732	0.00390292	0.0258464	0.00917694	0.0192382	0.0288528	0.0633943	0.0555055	0.0629563	0.028158	0.124564	0.0431915	0.0555987
tyrosine	33.766	45.46	55.0371	47.2915	35.7645	46.1394	42.2409	48.3294	17.8575	21.3241	19.7456	25.2701	21.7789	34.7149	29.0155	34.2163
sorbitol	0	3.64046	4.57087	4.11622	4.16692	4.96175	4.27929	4.47483	7.37498	8.32153	8.10254	10.3354	10.0521	12.5988	11.5826	13.3048
phosphoserine	0.0211422	0.0183141	0.0232227	0.0223773	0.0211625	0.019024	0.0185957	0.0157131	0.00444305	0.00462456	0.00451251	0.006574	0.00640378	0.0405134	0.0129386	0.0464173
phosphoglycerate	2.10058	1.1462	1.23543	1.0743	2.78958	1.29839	1.19061	1.12701	1.24205	0.897459	0.667075	0.774874	1.26166	0.870732	0.973775	0.820265
N-acetylglutamate	7.51371	8.89366	10.422	9.05763	8.98051	10.3118	9.05348	9.14761	1.29372	2.06059	2.12151	2.48061	3.01827	12.1832	6.72783	15.3298
citrate / isocitrate	58.7066	57.1117	65.901	58.1706	68.2992	58.6623	49.0641	45.9886	65.4109	73.8663	62.2155	72.84	91.939	66.5919	87.4067	73.8339
lauric acid	2.87883	4.70158	5.60112	4.67144	2.49033	3.9063	3.37619	2.94047	0.837886	1.15645	0.724081	1.14011	1.15185	0.462782	1.33765	0.373827
tryptophan	12.9645	20.8107	27.1512	24.9934	17.3119	24.9259	24.8556	28.1568	6.07121	6.86954	5.99127	8.46128	4.18372	7.17005	6.59198	5.94481
myristic acid	1.59279	2.51107	2.5771	2.15087	1.05771	1.72047	1.40681	1.30729	0.518991	0.626221	0.551976	0.699469	0.634927	0.508898	0.633955	0.430406
rib/ribul/xylul-ose-phosphate	0.048111	0.11992	0.134811	0.168012	0.0779504	0.101234	0.108248	0.0934578	0.130392	0.0782672	0.0686154	0.0647287	0.160993	0.0459469	0.116611	0.0701145
cytidine	0.320605	0.446912	0.488381	0.394694	0.187509	0.277263	0.218051	0.213552	0.437225	0.381401	0.310106	0.374305	0.194074	0.172049	0.242296	0.154392
palmitic acid	8.96895	17.9005	17.5451	16.2709	8.22704	16.4096	14.1985	15.5028	10.2052	13.5178	12.5272	14.3273	12.1311	12.4724	14.9038	11.6025
fructose-6-phosphate	0.285759	0.110838	0.106711	0.11233	0.333605	0.0871179	0.0770748	0.0725281	0.591715	0.158808	0.183609	0.174996	0.512885	0.182503	0.26038	0.117564
glucose-6-phosphate	1.05973	0.400521	0.375629	0.566789	1.13084	0.360626	0.269835	0.276226	2.33436	0.945548	1.23076	1.25284	2.71842	1.2018	1.55441	0.906874
6-phosphogluconic acid	0.329829	0.0799698	0.110811	0.205696	0.418986	0.0754978	0.114678	0.0819401	0.457138	0.151904	0.173974	0.192121	0.500037	0.0441025	0.201546	0.0919924
saccharopine	51.5671	48.428	60.3712	55.6031	47.59	40.2323	36.829	34.4456	15.6943	19.017	23.2877	18.6422	25.3813	34.7205	21.1459	31.5778
oleic acid	5.72948	10.1603	10.1327	7.80918	4.05517	4.97894	3.56558	3.84319	13.9046	22.2538	22.5882	21.8483	18.6046	17.3589	25.437	11.5537
guanosine	0.238798	0.442815	0.412021	0.278348	0.215571	0.333192	0.240742	0.199638	0.0309438	0.0728437	0.068444	0.067013	0.0386885	0.115934	0.0759047	0.0771477
stearic acid	4.14562	7.64676	7.38731	7.61663	4.22159	7.54154	6.81776	7.3152	9.15355	10.2353	10.4536	10.3605	11.9782	11.6163	13.0086	10.1212
sedoheptulose-7-phosphate	0.275497	0.0988599	0.124671	0.173688	0.46607	0.0942892	0.102167	0.0892016	0.211362	0.0845558	0.0754787	0.0962065	0.16736	0.0557023	0.136765	0.0524637
argininosuccinate	6.7255	6.81561	10.853	12.4769	6.73674	7.31443	10.1147	10.0662	1.03407	1.54557	1.67971	1.80919	1.71305	1.46871	2.02848	1.71771
phosphatidylethanolamine	0.195687	0.171589	0.230269	0.250837	0.206604	0.172115	0.172163	0.152459	0.123366	0.144138	0.181744	0.151891	0.272233	0.522017	0.286173	0.380395
N-acetylglucosamine-phosphate	0.281722	0.148186	0.169472	0.115609	0.399457	0.141794	0.105739	0.0759866	0.0243786	0.0230377	0.010683	0.0255524	0.0336386	0.0115438	0.0404259	0.00953817
GSH	53.1459	56.786	69.7023	60.5643	56.4285	54.6838	52.5178	51.8004	0.342882	0.324709	0.299755	0.326595	1.02526	0.879408	1.04472	1.20904
arachidic acid	0.0923448	0.127921	0.171264	0.182809	0.0729919	0.0943707	0.106626	0.0961454	0.0842702	0.0782925	0.0756123	0.0811277	0.113889	0.0787123	0.0936893	0.0647735
dTMP	0.12786	0.314561	0.360451	0.277548	0.0749712	0.241243	0.214438	0.151486	0.0134443	0.0377063	0.0328143	0.0326534	0.0213694	0.0587106	0.0503619	0.0335769
CMP	0.176835	0.392724	0.437732	0.325542	0.122232	0.380723	0.266831	0.20046	0.0332507	0.064091	0.0388568	0.0562321	0.0469952	0.0947748	0.0735309	0.061459
UMP	1.58182	2.86813	2.95592	2.22037	1.08472	2.60295	1.91082	1.42851	0.268195	0.530543	0.454074	0.43372	0.466044	1.13386	0.81197	0.563362
fructose-1;6-bisphosphate	0.0458922	0.0222528	0.0215099	0.0293357	0.0371608	0.0195556	0.0148385	0.0134823	0.0933294	0.0367736	0.0427324	0.0382864	0.127799	0.0552647	0.0419758	0.035948
AMP	6.6839	10.5828	12.5874	10.9785	3.68825	9.40373	8.50642	6.01147	1.67054	3.4871	2.62915	2.56146	2.19106	4.67624	3.39342	2.4662
IMP	0.11863	0.0620016	0.0607989	0.0556769	0.12207	0.0455629	0.0236611	0.0298263	0.0516807	0.080319	0.0721897	0.0746097	0.115293	0.103035	0.113247	0.0673381
GMP	0.424359	0.73989	0.887045	0.727484	0.194673	0.589852	0.487486	0.301649	0.0674811	0.156827	0.11929	0.112561	0.118875	0.295877	0.174149	0.160135
S-adenosyl-homocysteine	0.547475	0.677437	0.860721	0.784035	0.448304	0.601806	0.541881	0.499319	0.126338	0.29589	0.344486	0.300663	0.274403	0.62167	0.362347	0.349958
CDP	0.128321	0.150516	0.181456	0.208017	0.109707	0.173654	0.128704	0.110325	0.0875679	0.105285	0.0843945	0.0819642	0.11738	0.12851	0.13319	0.0950822
UDP	0.772169	0.845643	0.858809	0.855502	0.659545	0.873057	0.527449	0.460927	0.358841	0.414864	0.352373	0.343878	0.456176	0.613121	0.584299	0.415284
S-(1;2-Dicarboxyethyl)glutathione	3.68585	1.19132	2.02542	1.8446	2.25951	0.51751	0.762769	0.807034	0.00123412	0.00143377	0.00192065	0.00133516	0.00409185	0.00702106	0.00716817	0.0085376
ADP	0.769883	0.820745	0.951835	1.04819	0.766025	1.07223	0.667707	0.708089	0.526499	0.706429	0.721146	0.584913	0.866661	0.737335	0.890238	0.428041
GDP	0.0466998	0.0853736	0.0996276	0.111469	0.0416538	0.0988027	0.0575308	0.059259	0.0201048	0.0361904	0.0344454	0.0291528	0.0256291	0.0724703	0.0551675	0.0431041
CDP-ethanolamine	0.0496972	0.0673668	0.071603	0.0545426	0.0527141	0.0407877	0.0365819	0.0528298	0.00888896	0.017338	0.013081	0.0180152	0.0129394	0.011315	0.0329814	0.00497352
adenylosuccinic acid	0.303839	0.350914	0.543513	0.901755	0.205082	0.243313	0.33009	0.273687	0.0125682	0.0691126	0.146499	0.104588	0.0468402	0.172934	0.275735	0.102498
dTTP	0.0172812	0.0105861	0.00412416	0.00855807	0.0191885	0.00775269	0.00882099	0.0039244	0.0145454	0.00969968	0.00681705	0.00747599	0.0268122	0	0.0161573	0.00613943
CTP	0.0347351	0.0280526	0.026272	0.0334297	0.0437568	0.033158	0.0205346	0.0212805	0.0363657	0.0292659	0.0338633	0.0247106	0.0847784	0.0254677	0.0439666	0.0249916
UTP	0.214853	0.162794	0.141688	0.171513	0.255828	0.17564	0.090243	0.0983096	0.151905	0.112093	0.139437	0.114866	0.301627	0.103597	0.205756	0.127787
ATP	0.324741	0.218346	0.157719	0.201604	0.506257	0.235739	0.114308	0.135439	0.342362	0.227746	0.278552	0.181731	0.896696	0.210313	0.297806	0.147935
GTP	0.0154858	0.00990933	0.011943	0.0168924	0.0195036	0.0172427	0.0121618	0.0119115	0.0102607	0.00750265	0.0122522	0.010858	0.0291468	0.0139492	0.0165214	0.0160475
UDP-N-acetylglucosamine	6.07154	4.68798	6.66415	6.33788	7.33367	4.50782	4.63066	3.94284	2.10163	2.28381	1.98741	2.15703	4.11818	2.19564	4.49039	2.67765
GSSG	1.70297	2.2836	3.12389	3.49798	1.88707	2.01351	2.19674	2.08458	0.00579533	0.0110424	0.00672845	0.00930901	0.0285168	0.0118314	0.051589	0.0337295
NADH	0.60724	0.280084	0.433827	0.841136	0.347592	0.179491	0.310901	0.216326	0.106412	0.0336849	0.0404803	0.00784989	0.163716	0.0470493	0.0591357	0.0186222
CoA	0.125211	0.0680532	0.129923	0.14674	0.129674	0.0659116	0.0631175	0.0416425	0.0177278	0.0256419	0.0214266	0.023306	0.0317235	0.021491	0.034274	0.0169134
acetyl-CoA	0.0385718	0.0548546	0.0632131	0.0768039	0.0529791	0.0567038	0.0491564	0.0338818	0.0696008	0.0579796	0.0638691	0.0526372	0.188363	0.0406655	0.105706	0.0480608
cystine	0	0	0	0	0	0	0	0	0.1409	0.430782	0.602428	0.477089	0.212658	0.792197	0.432213	0.612538
dCTP	0	0	0	0	0	0	0	0	0.00586755	0.00876592	0.00418051	0.017467	0.00856713	0	0.0250704	0.00579534

## Sheet: log2fold
Compound	WT average (control group)	Compound	WT-1	WT-2	WT-3	WT-4	H3A110C-1	H3A110C-2	H3A110C-3	H3A110C-4	gsh1Δ-1	gsh1Δ-2	gsh1Δ-3	gsh1Δ-4	H3A110Cgsh1Δ-1	H3A110Cgsh1Δ-2	H3A110Cgsh1Δ-3	H3A110Cgsh1Δ-4
glycine	0.350958	glycine	-0.192379	-0.116562	0.217355	0.0563825	0.345634	0.512136	0.429883	0.529696	-1.65637	-1.42594	-1.49477	-1.27612	-1.28734	-0.53433	-0.856341	-0.925442
alanine	18.7824	alanine	-0.232238	-0.0185867	0.20781	0.00942443	0.0500175	0.276244	0.123436	0.257966	-0.954102	-0.655974	-0.66337	-0.572357	-0.715297	0.121577	-0.285525	-0.332845
L-2-aminobutyric acid	4.30655	L-2-aminobutyric acid	-0.243629	0.0965778	0.206607	-0.101324	-0.352532	-0.0409324	-0.338578	-0.235582	-0.765933	-0.569844	-0.447965	-0.408904	-0.456369	0.70081	-0.57908	0.265018
serine	2.89146	serine	0.0764664	-0.0839614	0.0830733	-0.0849272	0.284093	0.0712043	-0.133461	0.0439883	-1.35739	-1.43429	-1.49279	-1.38699	-0.658129	-0.767769	-0.728793	-1.63424
proline	95.3693	proline	-0.0737437	-0.0157155	0.129192	-0.048436	0.0395273	0.0231387	-0.219322	-0.0717413	-0.824701	-0.706506	-0.480681	-0.542509	-0.664604	0.441407	-0.558095	0.0177214
betaine	0.384952	betaine	-0.8121	0.220005	0.391454	-0.0679461	-1.2578	0.232708	-0.024815	-0.0449827	-1.19731	-2.05338	-1.11112	-1.80156	-1.53912	-0.879517	-1.83661	-2.00198
valine	27.8864	valine	-0.327843	0.0441139	0.227151	0.00245378	-0.472208	-0.0589043	-0.162776	-0.0846752	-0.972201	-0.770262	-0.64618	-0.574451	-0.797987	0.527284	-0.425985	0.224249
threonine	65.2475	threonine	0.0721123	-0.0766529	0.101065	-0.10792	0.347223	0.114021	-0.208547	-0.0681347	-1.61019	-1.75549	-1.79744	-1.71358	-1.2193	-0.708232	-1.30747	-1.65878
nicotinamide	0.249797	nicotinamide	1.8628	-2.75867	-3.5871	-2.92241	1.99013	-3.69178	-4.3379	-3.28885	-3.12923	-6.53197	-5.97111	-5.10693	-3.22318	ND	-4.68837	-4.25184
imidazoleacetate	0.0276823	imidazoleacetate	-0.669752	-0.196489	0.313129	0.329197	-2.64626	ND	-1.74113	-0.463203	1.46223	1.08168	1.1185	1.70378	0.392969	-0.871154	0.841834	-0.120346
leucine / isoleucine	75.429	leucine / isoleucine	-0.242735	-0.00843556	0.173992	0.0461592	0.0320572	0.135642	-0.0357436	0.127377	-0.806522	-0.696122	-0.46452	-0.486574	-0.129395	0.647291	-0.113703	0.382262
asparagine	7.94831	asparagine	-0.178592	-0.138657	0.10316	0.181354	0.170167	-0.239644	-0.444961	0.253153	-1.36051	-1.2461	-1.02718	-1.08303	-0.787936	0.0431411	-0.767911	-0.440611
ornithine	3.25545	ornithine	-0.310953	-0.0616144	0.189648	0.131212	0.638769	0.833886	0.526592	0.499709	0.17987	0.364321	0.379538	0.318713	0.659551	1.03379	0.658014	0.626768
adenine	2.38525	adenine	-0.616104	-0.223969	-0.0221772	0.591314	-1.16764	-0.456441	-0.802291	-0.717872	-1.71604	-0.259808	0.119065	-0.6023	-0.733907	-1.01843	-1.60538	-2.04649
gamma-butyrobetaine	0.138319	gamma-butyrobetaine	-1.14613	0.159834	0.315553	0.246732	-1.18021	0.863652	-0.0154656	0.569882	-0.247789	-0.114492	0.126403	0.0736046	0.0351534	0.776342	-0.257764	-0.315608
lysine	98.7259	lysine	-0.243111	-0.0212035	0.237675	-0.0136586	0.110319	0.233421	0.0524005	0.0812662	-0.952955	-0.842319	-0.940261	-0.748902	-0.60316	-0.586686	-0.526498	-0.538693
methionine	58.997	methionine	-0.0466889	-0.0369985	0.129148	-0.0536192	0.166148	0.0880018	-0.226602	-0.0522334	-1.13267	-1.25802	-1.6708	-1.21019	-1.14229	-1.71779	-0.917549	-1.50756
guanine	2.7678	guanine	-0.0340824	-0.0540927	0.131842	-0.0522131	0.155825	0.0879482	-0.229033	-0.0560918	-1.106	-1.22767	-1.66556	-1.19579	-1.16237	-1.73101	-0.890877	-1.52253
imidazolepyruvate	0.196947	imidazolepyruvate	-0.300138	0.236614	0.275144	-0.322855	-0.843719	-0.140784	-0.43625	-0.00948007	1.0812	1.1059	0.979352	1.50368	0.795977	-0.496019	1.22563	0.0472384
carnitine	0.245339	carnitine	-1.12734	0.143989	0.336834	0.231804	-1.36999	0.688486	-0.0386539	0.378058	-1.17392	-0.809744	-0.312946	-0.622201	-1.00642	0.276	-1.03062	-0.949839
methioninesulfoxide	2.00193	methioninesulfoxide	-0.208671	-0.150559	0.0390395	0.27063	0.148032	-0.134364	-0.224942	-0.141795	-2.03777	-1.26261	-1.1305	-1.0538	-1.77853	-1.6355	-1.21558	-1.7116
phenylalanine	75.8546	phenylalanine	-0.30917	-0.038539	0.20528	0.0926715	-0.130443	0.0753036	-0.0727118	0.167639	-1.09028	-0.904047	-0.809602	-0.77086	-0.539219	-0.00249635	-0.453262	-0.372224
arginine	100.739	arginine	-0.113397	-0.0337658	0.179082	-0.0490683	0.178141	0.20415	0.00789548	0.100145	-0.564916	-0.482452	-0.576888	-0.384525	-0.205244	-0.215075	-0.179835	-0.119281
citrulline	0.346562	citrulline	-0.0689402	-0.137947	0.254652	-0.0819152	0.0662756	0.112409	0.108068	0.140226	-0.522391	-0.0510335	-0.0571475	0.441514	-1.13413	-0.472252	-1.5349	-0.251783
phosphocholine	0.3846	phosphocholine	-0.734826	0.0840188	0.0930582	0.347682	-0.81997	0.204056	0.321689	0.4914	1.51024	2.29166	2.15607	2.50099	1.51834	2.4208	2.03305	2.70148
N-trimethyllysine	2.43608	N-trimethyllysine	-0.0265552	-0.0950327	0.217446	-0.121371	0.529394	0.492043	0.114634	0.12285	0.001007	-0.190176	-0.279054	-0.218552	0.612372	0.562432	0.313553	0.435243
kynurenic acid	0.235653	kynurenic acid	-0.0765805	-0.0952534	-0.0581115	0.207979	0.105216	0.00279573	0.316512	0.32117	-1.69161	-1.1192	-1.28734	-0.71957	-1.91497	-1.57351	-0.414008	-1.43927
acetyl-carnitine	0.0630856	acetyl-carnitine	-0.652395	0.205591	0.294896	-0.0235309	1.00277	1.4976	0.753262	0.810292	0.327099	0.377528	0.44033	0.525793	0.989507	0.517693	0.401692	-0.125924
3-hydroxy-trimethyllysine	0	3-hydroxy-trimethyllysine	ND	ND	ND	ND	ND	ND	ND	ND	ND	ND	ND	ND	ND	ND	ND	ND
kynurenine	2.04181	kynurenine	-0.5856	-0.0332364	0.297949	0.172496	0.0815288	0.525036	0.383915	0.564541	-2.26087	-2.18663	-2.52094	-1.83349	-2.06236	-2.70139	-0.751214	-2.14042
cystathionine	4.42928	cystathionine	0.0813532	-0.183834	0.0538113	0.0336892	-0.338689	-0.664341	-0.639556	-0.807935	-2.06928	-1.90591	-1.5165	-1.89124	-1.43433	0.271136	-1.61494	-0.57674
gamma-glutamylcysteine	1.10769	gamma-glutamylcysteine	-0.328162	0.144768	0.198856	-0.0738353	-0.977109	-0.618832	-0.764351	-0.803056	-8.48599	-7.16022	-6.55665	-7.22604	-7.3181	-5.59727	-6.84689	-6.11263
glycerophosphocholine	38.5803	glycerophosphocholine	-0.261378	0.128816	0.230981	-0.154119	-0.573964	-0.0316761	-0.442072	-0.258078	0.819657	0.869164	1.03569	0.976482	1.12181	1.39664	0.926112	1.43511
adenosine	1.49891	adenosine	-0.679004	0.255983	0.304121	-0.0791909	-1.58961	0.0770265	-0.532083	-0.618141	-2.02115	-0.429423	-0.592635	-0.877813	-2.0785	-0.958679	-1.5836	-2.03586
ophthalmate	0.580543	ophthalmate	-0.375101	-0.0119572	0.321653	-0.0182346	-0.0288089	0.204895	-0.0117996	-0.0953419	ND	-9.78173	-9.80343	-8.81549	ND	-6.52438	-8.02139	-5.11394
5'-methylthioadenosine	0.551039	5'-methylthioadenosine	0.658084	-0.607435	-0.195249	-0.164513	1.44413	0.262095	0.00817288	0.0709761	0.869133	0.76031	0.752	0.842035	2.17728	1.67525	1.95595	1.57142
riboflavin	0.0866263	riboflavin	-0.907463	0.013292	0.42141	0.161419	-0.26903	0.210035	0.0537321	-0.335741	-3.55132	-2.8205	-3.11298	-3.21805	-3.09623	-2.69358	-2.21043	-2.99285
S-adenosyl-methionine	0.906186	S-adenosyl-methionine	-0.361674	-0.162296	0.225548	0.212776	0.607024	0.631509	0.357476	0.328084	1.54543	1.53416	1.51076	1.56058	3.09393	2.6157	2.82979	2.5039
cysteine-glutathione disulfide	0.0923128	cysteine-glutathione disulfide	-1.74206	0.394211	0.357988	0.144303	-1.71937	-0.662585	-0.322251	-0.576835	-1.85579	-0.801682	-0.835342	-0.878175	-0.402741	-0.148348	0.303048	0.358017
CDP-choline	0.160527	CDP-choline	-0.874348	0.540172	0.385989	-0.527829	-0.0312946	0.4823	-0.300534	-0.0642612	-3.19902	-2.11222	-1.36982	-1.35097	-1.96823	-0.483762	-0.823569	-1.03161
NAD+	3.0212	NAD+	-0.0873378	-0.29777	0.155492	0.17815	0.209293	-0.305109	-0.4658	-0.482949	-1.33724	-1.30387	-1.04639	-1.36937	-0.312872	-0.936712	-0.76736	-0.982235
NADP+	0.0206789	NADP+	0.135926	-0.474956	-0.132284	0.344065	0.195732	-0.189945	-0.885969	-0.650112	-0.135007	-0.135131	-0.0601685	-0.231836	1.05471	0.227848	-0.129814	-0.287884
creatinine	0.00227637	creatinine	-0.586515	0.327665	-0.51273	0.462758	-0.0156611	-0.478069	0.689609	0.827105	0.855108	0.316481	-0.0488242	-0.593974	-0.494156	1.14984	0.545424	3.02449
pyruvate	1.53795	pyruvate	0.332347	-0.311651	0.0691719	-0.174448	0.312676	-0.403994	-0.609818	-0.452311	-1.53917	-2.5831	-3.02191	-3.02167	-1.15364	-2.78324	-2.17074	-3.24327
lactate	24.3457	lactate	-0.137456	-0.0584815	0.170386	0.00754841	0.134675	0.184366	-0.0651129	0.158794	-1.06101	-0.803028	-0.78544	-0.64028	-0.610557	-0.204341	-0.462721	-0.27755
phosphate	0.214057	phosphate	0.0507945	-0.212298	-0.220606	0.313593	-0.0421192	-0.164647	-0.11183	-0.00382675	0.176674	0.586585	0.742817	0.980513	0.806196	1.91218	0.657401	2.21426
4-aminobutyrate	6.71629	4-aminobutyrate	-0.128308	-0.0098481	0.154499	-0.0308197	0.0844759	0.0784308	-0.111353	0.0307645	-1.44596	-1.231	-1.22335	-1.12944	-1.26507	-0.517011	-0.997322	-0.735883
fumarate	20.5068	fumarate	0.0892409	-0.346325	0.0773757	0.130282	-0.254767	-0.685599	-0.388789	-0.349741	-1.89966	-1.81153	-1.44745	-1.57963	-1.23243	-0.802415	-1.07539	-0.928664
succinate	151.071	succinate	-0.890596	0.238187	0.397464	-0.0530311	-0.405207	0.386592	0.136356	0.527251	-1.51704	-0.936866	-1.07042	-0.693447	-0.913834	-0.101947	-0.737498	-0.253
aspartate	18.877	aspartate	-0.377225	-0.00809916	0.282521	0.0276671	-0.0251171	0.174757	0.180537	-0.111372	-3.21001	-2.92425	-2.85931	-2.81389	-2.90003	-2.45009	-2.12519	-2.91463
malate	177.439	malate	0.0279561	-0.309847	0.117307	0.123001	-0.255861	-0.526934	-0.362556	-0.332929	-1.61712	-1.42345	-1.13677	-1.25386	-1.05329	-0.505347	-0.907909	-0.722195
phosphorylethanolamine	0.0127236	phosphorylethanolamine	0.644498	-0.65348	0.309999	-0.833018	-0.124617	0.09997	0.00861536	-0.856659	-0.683655	-1.51281	-2.27465	-0.943104	-1.66396	ND	-1.67808	ND
alpha-ketoglutarate	14.5036	alpha-ketoglutarate	-0.227855	-0.0851011	0.224401	0.0497503	-0.0524408	-0.137852	-0.191893	0.167122	-0.545497	-0.22262	-0.279868	-0.0380594	-0.13657	0.414717	0.236198	0.397818
glutamine	99.4433	glutamine	-0.136853	-0.0521934	0.158466	0.0142553	0.174992	0.196362	-0.0237699	0.157076	-1.17474	-1.02916	-1.0169	-0.816508	-0.516589	-0.111203	-0.522735	-0.149103
glutamate	426.409	glutamate	-0.0889603	-0.033476	0.162555	-0.0536894	0.106479	0.079439	-0.130872	-0.0196044	-1.42781	-1.27274	-1.24901	-1.13546	-1.26672	-0.548435	-1.02118	-0.769178
hydroxyglutarate	3.98907	hydroxyglutarate	0.172484	-0.224587	-0.0133554	0.0375612	0.574809	0.245873	0.0189258	-0.0303647	1.09263	1.22469	1.45788	1.36163	1.62918	1.82056	1.67469	1.79105
xylulose	1.71401	xylulose	-0.0813057	-0.130785	0.173388	0.0197168	0.299849	0.0116632	-0.223101	-0.0645215	-1.8891	-2.07107	-2.54455	-1.91905	-1.94966	-2.64206	-1.42527	-2.35885
histidine	52.3024	histidine	-0.24686	-0.0938227	0.220729	0.0771226	-0.144057	0.047889	-0.0345585	0.0551418	-0.46802	-0.300796	-0.400996	-0.113197	-0.0476102	-0.166302	0.196982	-0.213887
orotate	9.04872	orotate	0.0562223	-0.113652	0.140392	-0.0987991	-0.763611	-0.416794	-0.612465	-0.472687	-2.29755	-1.12625	-1.98979	-1.07271	-2.1935	-3.88191	-1.96818	-3.8322
dihydroorotate	0.169551	dihydroorotate	0.713858	-0.638891	-0.135221	-0.309218	-0.0925801	-1.27655	-0.409137	-0.741184	-0.924715	-0.475933	-1.40525	-0.573398	-1.84295	-2.81594	-2.33116	-3.11317
xylonic acid	0.262568	xylonic acid	0.419547	-0.164993	-0.0534017	-0.309541	0.37339	-0.108547	-0.398095	-0.236534	1.42279	1.70857	1.97355	1.91566	1.55318	3.53311	1.40774	2.85828
phosphoenolpyruvate	0.397974	phosphoenolpyruvate	0.840703	-0.333215	-0.39155	-0.614843	1.68093	0.0609429	-0.274804	-0.424918	0.302034	-0.501396	-1.49152	-1.02948	0.524111	-1.20319	-0.821757	-1.47168
glycerol-3-phosphate	11.358	glycerol-3-phosphate	0.0247504	0.105234	0.125163	-0.292659	0.444323	0.0608939	-0.325256	-0.945522	-2.77508	-3.54202	-3.62366	-3.86568	-1.73685	-3.73878	-3.22968	-3.56956
cis-aconitate	10.5967	cis-aconitate	-0.360244	0.14428	0.31257	-0.194508	-0.568939	0.124986	-0.0906305	0.0950471	0.509363	0.610218	0.676899	0.794324	0.61611	1.07591	1.07935	1.25665
ascorbate	0.170797	ascorbate	-0.456187	0.0496187	0.111595	0.208737	-0.785948	-0.228809	-0.698508	-0.80251	1.36923	2.00181	2.72391	2.22722	2.86811	3.83311	2.96192	3.57701
carbamoyl-aspartate	0.071375	carbamoyl-aspartate	0.688658	-0.58485	-0.0434801	-0.412758	-0.0211763	-1.40281	-0.334195	-0.621971	-1.7706	-1.75395	-3.09141	-1.7894	-3.24668	-5.8407	-3.40876	-4.71696
glucose	0.0122266	glucose	-1.60712	0.0143733	0.339521	0.481709	-1.6474	1.07994	-0.413938	0.653953	1.23869	2.37433	2.18261	2.36433	1.20352	3.34879	1.82072	2.18503
tyrosine	45.3887	tyrosine	-0.42676	0.0022664	0.278073	0.0592493	-0.343804	0.0236678	-0.103693	0.0905678	-1.3458	-1.08985	-1.2008	-0.844902	-1.0594	-0.386778	-0.645511	-0.40765
sorbitol	3.08189	sorbitol	ND	0.240306	0.568654	0.417507	0.435169	0.687035	0.473556	0.538017	1.25883	1.43303	1.39456	1.74571	1.70561	2.0314	1.91007	2.11007
phosphoserine	0.0212641	phosphoserine	-0.00829281	-0.215462	0.127116	0.0736187	-0.00690761	-0.160595	-0.193451	-0.436451	-2.25879	-2.20103	-2.23642	-1.69357	-1.73142	0.929981	-0.716737	1.12624
phosphoglycerate	1.38913	phosphoglycerate	0.596611	-0.277322	-0.169167	-0.370783	1.00587	-0.0974515	-0.222473	-0.301685	-0.161451	-0.630261	-1.05826	-0.842145	-0.138851	-0.673878	-0.512518	-0.760016
N-acetylglutamate	8.97175	N-acetylglutamate	-0.255864	-0.0126128	0.216171	0.0137441	0.00140784	0.200836	0.0130823	0.0280051	-2.79386	-2.12233	-2.0803	-1.85469	-1.57167	0.441431	-0.415248	0.772876
citrate / isocitrate	59.9725	citrate / isocitrate	-0.0307779	-0.0705148	0.136	-0.0440093	0.187568	-0.0318665	-0.289634	-0.383023	0.12523	0.300617	0.0529742	0.280431	0.616377	0.151046	0.543444	0.299982
lauric acid	4.46324	lauric acid	-0.632612	0.0750544	0.327624	0.0657744	-0.841754	-0.192289	-0.402694	-0.602047	-2.41327	-1.94839	-2.62387	-1.96892	-1.95414	-3.26969	-1.73839	-3.57765
tryptophan	21.48	tryptophan	-0.72842	-0.0456661	0.338026	0.218554	-0.311226	0.214651	0.210577	0.390494	-1.82294	-1.64471	-1.84206	-1.34404	-2.36013	-1.58294	-1.70421	-1.85329
myristic acid	2.20796	myristic acid	-0.471159	0.185592	0.223035	-0.0377914	-1.06177	-0.359909	-0.65029	-0.75613	-2.08893	-1.81797	-2.00004	-1.65838	-1.79805	-2.11726	-1.80026	-2.35894
rib/ribul/xylul-ose-phosphate	0.117713	rib/ribul/xylul-ose-phosphate	-1.29084	0.0267883	0.195658	0.513288	-0.594651	-0.217586	-0.120936	-0.332893	0.147576	-0.5888	-0.778675	-0.862802	0.451718	-1.35724	-0.013572	-0.747494
cytidine	0.412648	cytidine	-0.364114	0.115079	0.243094	-0.0641763	-1.13796	-0.573659	-0.920245	-0.950325	0.0834639	-0.113604	-0.412152	-0.140699	-1.08831	-1.26209	-0.768144	-1.41831
palmitic acid	15.1714	palmitic acid	-0.758339	0.23865	0.209714	0.100945	-0.882905	0.113193	-0.0956134	0.0311763	-0.572048	-0.166493	-0.276288	-0.0825823	-0.322639	-0.282611	-0.0256732	-0.38691
fructose-6-phosphate	0.153909	fructose-6-phosphate	0.892716	-0.473626	-0.528376	-0.454339	1.11606	-0.821039	-0.99775	-1.08547	1.94282	0.0452026	0.254554	0.185245	1.73656	0.24584	0.758536	-0.388638
glucose-6-phosphate	0.600667	glucose-6-phosphate	0.819057	-0.584686	-0.677258	-0.083752	0.912761	-0.736062	-1.15449	-1.12072	1.95839	0.654586	1.03492	1.06056	2.17813	1.00056	1.37173	0.594337
6-phosphogluconic acid	0.181576	6-phosphogluconic acid	0.861142	-1.18305	-0.712475	0.179935	1.20632	-1.26607	-0.662991	-1.14793	1.33205	-0.257417	-0.0617077	0.0814412	1.46146	-2.04165	0.150533	-0.980991
saccharopine	53.9923	saccharopine	-0.066305	-0.156914	0.161107	0.0424104	-0.182098	-0.424402	-0.551913	-0.648434	-1.78251	-1.50546	-1.21319	-1.53418	-1.08899	-0.636966	-1.35237	-0.773844
oleic acid	8.45793	oleic acid	-0.5619	0.264568	0.260648	-0.115133	-1.06054	-0.764464	-1.24617	-1.138	0.717187	1.39568	1.4172	1.36914	1.13728	1.0373	1.58855	0.449975
guanosine	0.342996	guanosine	-0.522396	0.368514	0.264527	-0.3013	-0.670029	-0.0418382	-0.510702	-0.780805	-3.47047	-2.23531	-2.32519	-2.35568	-3.14821	-1.56489	-2.17593	-2.15249
stearic acid	6.69908	stearic acid	-0.692376	0.190885	0.141087	0.18519	-0.666176	0.170897	0.0253349	0.126935	0.450368	0.611512	0.641963	0.629057	0.838379	0.794117	0.957427	0.595339
sedoheptulose-7-phosphate	0.168179	sedoheptulose-7-phosphate	0.712037	-0.766541	-0.431868	0.0465022	1.47055	-0.834833	-0.719066	-0.914856	0.329715	-0.992022	-1.15586	-0.805792	-0.00704452	-1.59419	-0.298296	-1.68061
argininosuccinate	9.21776	argininosuccinate	-0.454773	-0.435574	0.235612	0.436769	-0.452365	-0.333671	0.133968	0.127033	-3.15608	-2.57628	-2.4562	-2.34907	-2.42785	-2.64986	-2.18402	-2.42393
phosphatidylethanolamine	0.212096	phosphatidylethanolamine	-0.116167	-0.305755	0.118607	0.242035	-0.0378493	-0.301344	-0.300944	-0.476293	-0.781767	-0.557265	-0.222812	-0.481678	0.360126	1.29938	0.432169	0.842783
N-acetylglucosamine-phosphate	0.178747	N-acetylglucosamine-phosphate	0.656351	-0.27051	-0.0768723	-0.628673	1.16012	-0.334122	-0.75742	-1.2341	-2.87424	-2.95585	-4.06453	-2.80639	-2.40973	-3.95273	-2.14457	-4.22807
GSH	60.0497	GSH	-0.176197	-0.0806197	0.215051	0.0123126	-0.0897309	-0.135043	-0.193349	-0.213194	-7.4523	-7.53086	-7.64623	-7.52251	-5.8721	-6.09348	-5.84497	-5.63423
arachidic acid	0.143585	arachidic acid	-0.636799	-0.166649	0.254321	0.348434	-0.976092	-0.605491	-0.42934	-0.578611	-0.768807	-0.874954	-0.925208	-0.823634	-0.334277	-0.86724	-0.615944	-1.14842
dTMP	0.270105	dTMP	-1.07896	0.219821	0.416283	0.0392165	-1.84911	-0.163031	-0.332958	-0.834333	-4.32845	-2.84064	-3.04112	-3.04821	-3.6599	-2.20183	-2.42312	-3.00798
CMP	0.333208	CMP	-0.91402	0.237091	0.393623	-0.0335791	-1.4468	0.192317	-0.320496	-0.733109	-3.32497	-2.37823	-3.10018	-2.56696	-2.82584	-1.81385	-2.18	-2.43873
UMP	2.40656	UMP	-0.605387	0.253138	0.296635	-0.116172	-1.14965	0.113171	-0.332785	-0.752461	-3.16562	-2.18143	-2.40597	-2.47214	-2.36844	-1.08573	-1.56748	-2.09484
fructose-1;6-bisphosphate	0.0297476	fructose-1;6-bisphosphate	0.625474	-0.41879	-0.467777	-0.020117	0.321009	-0.605194	-1.00343	-1.14171	1.64956	0.305897	0.522557	0.364056	2.10303	0.893584	0.496784	0.273137
AMP	10.2082	AMP	-0.61096	0.0519939	0.302261	0.104964	-1.46871	-0.118417	-0.263098	-0.763932	-2.61133	-1.54963	-1.95706	-1.99469	-2.22002	-1.1263	-1.58891	-2.04936
IMP	0.0742767	IMP	0.675481	-0.260606	-0.288865	-0.415832	0.716732	-0.705052	-1.65039	-1.31633	-0.523286	0.11283	-0.0411181	0.00645347	0.63432	0.472147	0.608493	-0.141486
GMP	0.694695	GMP	-0.711093	0.0909316	0.352628	0.0665377	-1.83533	-0.236024	-0.511019	-1.20351	-3.36382	-2.1472	-2.5419	-2.62568	-2.54693	-1.23138	-1.99606	-2.11709
S-adenosyl-homocysteine	0.717417	S-adenosyl-homocysteine	-0.39002	-0.0827251	0.262734	0.128106	-0.678334	-0.253514	-0.404836	-0.522849	-2.50552	-1.27775	-1.05837	-1.25467	-1.38652	-0.206662	-0.985441	-1.03563
CDP	0.167078	CDP	-0.380756	-0.150599	0.1191	0.316183	-0.606867	0.0556995	-0.376465	-0.598759	-0.932045	-0.666212	-0.985298	-1.02745	-0.509328	-0.378642	-0.327034	-0.813272
UDP	0.833031	UDP	-0.109453	0.0216791	0.0439673	0.0384019	-0.336899	0.0677066	-0.659337	-0.853832	-1.21503	-1.00573	-1.24126	-1.27647	-0.868777	-0.442197	-0.511662	-1.00427
S-(1;2-Dicarboxyethyl)glutathione	2.1868	S-(1;2-Dicarboxyethyl)glutathione	0.753176	-0.876256	-0.110598	-0.24551	0.0471921	-2.07916	-1.5195	-1.43812	-10.7911	-10.5748	-10.153	-10.6776	-9.06185	-8.28292	-8.253	-8.00077
ADP	0.897664	ADP	-0.221537	-0.129243	0.0845358	0.223658	-0.228785	0.256369	-0.426961	-0.342246	-0.769744	-0.345632	-0.315885	-0.617953	-0.0507084	-0.283856	-0.0119852	-1.06843
GDP	0.0857925	GDP	-0.877435	-0.00706017	0.215694	0.377717	-1.0424	0.203699	-0.576516	-0.533817	-2.09331	-1.24524	-1.31654	-1.55722	-1.74307	-0.243461	-0.637032	-0.993025
CDP-ethanolamine	0.0608024	CDP-ethanolamine	-0.290964	0.14791	0.235892	-0.156746	-0.205939	-0.575996	-0.732999	-0.202776	-2.77404	-1.81019	-2.21665	-1.75492	-2.23236	-2.42589	-0.882474	-3.61179
adenylosuccinic acid	0.525005	adenylosuccinic acid	-0.789024	-0.581213	0.0499825	0.780403	-1.35613	-1.10952	-0.669474	-0.939807	-5.38448	-2.92531	-1.84144	-2.32761	-3.48651	-1.60211	-0.929047	-2.35674
dTTP	0.0101374	dTTP	0.769518	0.0624884	-1.29751	-0.24433	0.920556	-0.386918	-0.200675	-1.36914	0.520878	-0.0636776	-0.572468	-0.439351	1.4032	ND	0.672501	-0.72351
CTP	0.0306223	CTP	0.181809	-0.126449	-0.22106	0.126545	0.514924	0.114771	-0.576527	-0.525052	0.247995	-0.0653627	0.145138	-0.309455	1.46911	-0.265913	0.521824	-0.293138
UTP	0.172712	UTP	0.314985	-0.085324	-0.285652	-0.0100508	0.566806	0.0242538	-0.93648	-0.812963	-0.185197	-0.623672	-0.308757	-0.588414	0.804399	-0.737379	0.252565	-0.434629
ATP	0.225602	ATP	0.525507	-0.0471662	-0.516424	-0.162262	1.16609	0.0634096	-0.980851	-0.736135	0.601739	0.013644	0.304162	-0.311976	1.99084	-0.101245	0.400588	-0.608821
GTP	0.0135576	GTP	0.19184	-0.452247	-0.182939	0.31727	0.524638	0.346878	-0.156745	-0.186756	-0.401971	-0.853633	-0.146064	-0.320351	1.10423	0.0410713	0.285233	0.243242
UDP-N-acetylglucosamine	5.94039	UDP-N-acetylglucosamine	0.0315049	-0.34159	0.165865	0.0934422	0.303978	-0.398126	-0.359339	-0.591322	-1.49905	-1.37912	-1.57966	-1.46151	-0.528552	-1.43592	-0.403718	-1.14959
GSSG	2.65211	GSSG	-0.63909	-0.215832	0.236203	0.399384	-0.490993	-0.397425	-0.271776	-0.347381	-8.83803	-7.90794	-8.62265	-8.1543	-6.53918	-7.80837	-5.68393	-6.29698
NADH	0.540572	NADH	0.167781	-0.948627	-0.317367	0.637853	-0.637091	-1.59058	-0.798031	-1.32128	-2.34483	-4.00431	-3.73919	-6.10567	-1.72329	-3.52224	-3.19239	-4.85939
CoA	0.117482	CoA	0.0919242	-0.787706	0.145222	0.320825	0.14245	-0.833836	-0.896328	-1.49631	-2.72835	-2.19587	-2.45496	-2.33367	-1.88882	-2.45063	-1.77726	-2.7962
acetyl-CoA	0.0583609	acetyl-CoA	-0.597454	-0.0893877	0.115223	0.396178	-0.139578	-0.0415557	-0.247623	-0.784492	0.254103	-0.00945537	0.130117	-0.148919	1.69044	-0.521197	0.856988	-0.28014
cystine	0	cystine	ND	ND	ND	ND	ND	ND	ND	ND	ND	ND	ND	ND	ND	ND	ND	ND
dCTP	0	dCTP	ND	ND	ND	ND	ND	ND	ND	ND	ND	ND	ND	ND	ND	ND	ND	ND
